# Supplementary material for: In vivo AAV9-Myo7a gene rescue restores hearing and cholinergic efferent innervation in inner hair cells
Source: JCI Insight. 2024 Dec 6;9(23):e182138. doi: 10.1172/jci.insight.182138 (PMC11623941; doi:10.1172/jci.insight.182138)
Supplement: Supporting data values [file jciinsight-9-182138-s220.xlsx]

## Sheet: Fig.1
Figure 1A
P20		P25-P26		P33-P35
WT	KO	WT	KO	WT	KO
35	50	45	100	45	100
45	50	35	65	35	100
35	50	40	75	40	100
50	50	40	65	35	100
45	45	40	65	35	100
	50	35	95	40	100
		45	50		100
		50	75		100
			60
Figure 1B
Frequency	P20							P25-P26							P33-P35
kHz	WT			KO				WT			KO				WT			KO
	Mean	SD	N	Mean	SD	N		Mean	SD	N	Mean	SD	N		Mean	SD	N	Mean	SD	N
3	78	5.70088	5	79.1667	3.76386	6		71.875	8.83883	8	88.8889	7.81736	9		76.6667	2.58199	6	100	0	7
6	52	5.70088	5	55.8333	4.91596	6		47.5	3.77964	8	73.8889	15.3659	9		44.1667	3.76386	6	100	0	7
12	29	5.47723	5	27.5	4.1833	6		26.25	5.17549	8	55.5556	14.8838	9		20.8333	2.04124	6	95	8.66025	7
18	28	4.47214	5	31.6667	4.08248	6		26.875	5.3033	8	58.8889	13.1762	9		23.3333	4.08248	6	95	8.66025	7
24	31	5.47723	5	36.6667	5.16398	6		43.125	19.9888	8	80	8.66025	9		33.3333	9.83192	6	97.8571	3.93398	7
30	51	15.5724	5	68.3333	9.30949	6		76.875	20.343	8	96.1111	4.16667	9		55.8333	12.8127	6	100	0	7

## Sheet: Fig.2
Figure 2D														Figure 2E
P10	P9	P22	P24	P26-P28	P30-P39	P49		P22	P24	P26-P28	P30-P39	P49		P10	P9	P22	P24	P26-P28	P30-P39	P49		P22	P24	P26-P28	P30-P39	P49
6N	WT							KO						6N	WT							KO
100	100	20	8.33333	33.3333	16.6667	0		70	27.2727	90.9091	100	100		15.3	9.2	0.4	0	0.16667	0	0		1.2	3.63636	5.63636	12.6364	7.52632
100	100	0	0	30	16.6667	5		50	81.8182	80	72.7273	100		11.3	10.2	0	0	0.1	0.66667	0.1		0.7	3.45455	4.6	4.54545	6.22222
100	100		0	7.69231	45.4545	0		40	40	64.2857	72.7273	100		9.21429	6.6		0	0	2.09091	0		0.9	5.2	5	3.54545	7.73684
100	100		0	27.2727	45.4545	0		60	33.3333	69.2308	81.8182	100		9.45455	13.4		0	0	0.54545	0		0.8	4.16667	3.92308	5.72727	12.4286
100				30	36.3636	4.7619			30	60	100	100		13.6				0.1	0	0.61905			3.2	3.2	4.375	5.25
100				7.69231		0			60	100	83.3333	100		15.3				0		0			4.5	6.33333	4.08333	2.91304
						0				100	66.6667	100								0				3.33333	7
						0				69.2308	75									0				5.15385	4.16667
										100	76.9231													6.6	1.07692
										36.3636	100													5.63636	4.92308
											60														3.6
											36.3636														3.36364
											63.6364														4.27273
											91.6667														4.33333
											86.6667														2.8

## Sheet: Fig.3
			Figure 3E			Figure 3F						Figure 3G
		Ages	WT	KO		P24	25-26	27-28	29-35	36-42		P24	25-26	27-28	29-35	36-42
		24	0	18.75		59.0883	54.0898	34.9701	97.0249	74.7189		2.32303	2.45379	4.24286	10.0596	2.10559
		25-26	0	70		32.8878	46.1832	44.8691	169.301	95.8895		2.67271	2.76351	3.6056	14.1273	4.15156
		27-28	3.22581	66.6667		45.255	110.732	53.3255	48.9993	49.3668		4.9694	9.80322	4.94692	5.74392	0.5087
		29-35	2.77778	69.697			58.1335	145.605	47.45	62.8497			3.30327	9.92349	1.73016	2.66349
		36-42	0	83.3333			60.8317	71.2076	34.357	72.0433			3.52488	5.85754	1.24401	0.99093
							62.7106	84.6414	36.8685	42.2622			3.49406	6.90166	1.8736	0.60644
							82.3974	190.956	64.3679	27.4043			5.1375	8.6755	5.41274	1.40368
								77.9605	50.0072	33.2424				7.24004	2.81396	0.74892
								107.415	70.5525	38.7257				5.76652	3.66761	1.60232
								62.5255	45.9459	115.598				4.50365	5.06661	11.0454
								40.0625	52.6141	36.0712				2.05119	6.21688	1.86112
								34.0271	148.18	72.0978				0.58136	12.1327	6.60743
									41.5968	57.2654					2.47583	5.97129
									40.1307	28.5273					2.54497	1.23838
									89.7956	108.068					8.94298	2.41542
									97.7112	91.2857					5.99465	5.78344
									317.16	93.6508					3.15299	1.61823
									58.924	46.0538					7.22871	2.07938
									97.4383	149.313					8.31521	4.17778
									69.3101	62.4947					5.03712	3.08718
									115.095	74.4204					9.81666	6.34673
									69.5365	50.354					4.00927	1.49613
									93.172	58.9186					4.88122	5.82178
										100.098						9.2415
										131.273						13.9161

## Sheet: Fig.4
Figure 4C_Top Panel								Figure 4C_Middle Panel								Figure 4C_Bottom Panel
WT				KO				WT				KO				WT				KO
P22	P30-P35	P50		P22	P30-P35	P50		P22	P30-P35	P50		P22	P30-P35	P50		P22	P30-P35	P50		P22	P30-P35	P50
12	8	10		10	6	5		12	8	10		10	5	5		100	100	100		100	83.3333	100
13	10	7		7	6	6		10	10	7		7	6	6		76.9231	100	100		100	100	100
12	6	6		9	8	5		10	6	6		9	8	5		83.3333	100	100		100	100	100
11	8	9		9	6	4		10	8	9		9	6	4		90.9091	100	100		100	100	100
8	10	9		11	6	5		8	10	9		11	6	6		100	100	100		100	100	120
16	10	10		12	6	7		15	10	10		12	6	7		93.75	100	100		100	100	100
7	10	5		5	6	6		7	10	5		5	6	8		100	100	100		100	100	100
10	11	7		9	5	8		10	10	7		9	5	8		100	90.9091	100		100	100	100
9	11	8		8	3	8		9	11	8		8	3	9		100	100	100		100	100	100
11	11	4		10	10	5		11	11	4		11	10	5		100	100	100		100	100	100
9	10	8		12	8	6		9	10	8		12	8	8		100	100	100		100	100	100
9	11	9		12	9	6		9	11	9		12	9	6		100	100	100		100	100	100
15	9	10		11	7	8		14	9	10		12	6	8		93.3333	100	100		100	85.7143	100
8	12	12		10	6	6		8	11	12		10	6	7		100	91.6667	100		100	100	100
10	11	8		11	3	6		10	10	8		11	3	6		100	90.9091	100		100	100	100
10	12	9		12	11	8		10	12	9		12	9	8		100	100	100		100	81.8182	100
12	10	11		12	3	8		10	10	11		12	2	8		83.3333	100	100		100	66.6667	100
9	12	11		11	5	6		9	12	10		11	3	6		100	100	90.9091		100	60	100
12	8	9		13	6	6		12	8	9		13	6	5		100	100	100		100	100	83.3333
12	10	10		10	6	8		10	10	10		10	6	8		83.3333	100	100		100	100	100
10	11	8		13	8	5		7	11	8		13	8	6		70	100	100		100	100	100
7	9	10		9	7	6		6	9	10		9	7	6		85.7143	100	100		100	100	100
9	10	10		8	9	7		8	10	10		8	9	7		88.8889	100	100		100	100	100
6	9	13		11	7	8		6	9	13		11	5	8		100	100	100		100	71.4286	100
6	11	8		11	9	8		6	11	8		11	10	7		100	100	100		100	100	87.5
11	11	10		10	10	8		11	11	10		10	10	8		100	100	100		100	100	100
12	12	8		15	8	4		8	12	9		13	7	4		66.6667	100	100		86.6667	87.5	100
10	11	10		15	6	9		8	10	10		11	6	8		80	90.9091	100		73.3333	100	88.8889
11	9	11		11	8	7		10	8	11		11	8	8		90.9091	88.8889	100		100	100	100
7	10	11		13	8	9		7	10	11		11	8	8		100	100	100		84.6154	100	88.8889
8	8	11		14	7	7		8	8	10		11	6	9		100	100	90.9091		78.5714	85.7143	100
8	11	11		14	10	5		7	9	11		14	10	5		87.5	81.8182	100		100	100	100
8	9	12		12	9	13		8	9	12		12	9	12		100	100	100		100	100	92.3077
9	11	13		10	8	5		9	9	13		10	8	5		100	81.8182	100		100	100	100
11	10	13		15	11	8		10	9	13		12	11	7		90.9091	90	100		80	100	87.5
9	11	13		12	12	5		8	10	13		11	12	5		88.8889	90.9091	100		91.6667	100	100
11	10	12		13	17	6		10	10	12		12	17	5		90.9091	100	100		92.3077	100	83.3333
10	10	14		12	15	8		10	9	14		12	15	8		100	90	100		100	100	100
9	7	10		12	13	7		9	7	10		12	13	7		100	100	100		100	100	100
10	9	10		13	11	7		10	9	10		12	12	7		100	100	100		92.3077	100	100
10	10	15		5	12	11		9	10	15		5	13	11		90	100	100		100	100	100
13	11	10		6	13	8		9	11	10		6	12	8		69.2308	100	100		100	92.3077	100
10	8	14		11	13	6		11	8	14		11	12	5		100	100	100		100	92.3077	83.3333
8	13	12		6	14	8		8	13	12		6	14	8		100	100	100		100	100	100
9	14	9		6	14	6		9	14	9		6	15	6		100	100	100		100	100	100
11	13	12		7	14	6		11	13	12		6	14	6		100	100	100		85.7143	100	100
11	6	11		10	12	8		10	6	11		9	13	8		90.9091	100	100		90	100	100
13	12	11		6	16	6		13	12	11		6	15	6		100	100	100		100	93.75	100
14	11	11		8	15	9		14	11	11		8	13	8		100	100	100		100	86.6667	88.8889
12	14	13		6		6		12	12	13		6		6		100	85.7143	100		100		100
16	11	10		12		6		16	12	10		12	5	6		100	100	100		100		100
15	13	6		7		7		15	12	6		7	6	7		100	92.3077	100		100		100
13	8	9		6		6		13	9	9		5	5	6		100	100	100		83.3333		100
13	11	8		8		7		13	11	7		8	4	7		100	100	87.5		100		100
10	7	13		9		4		9	7	13		8	6	4		90	100	100		88.8889		100
10	12	5		8		4		10	12	5		8	7	3		100	100	100		100		75
	10	8		7		8			10	8		7	8	8			100	100		100		100
	10	11		5		8			10	11		5	8	8			100	100		100		100
	18	10		8		8			17	10		8	9	8			94.4444	100		100		100
	12	9		7		7			12	9		5	5	7			100	100		71.4286		100
	15	8		5		5			15	8		5	8	3			100	100		100		60
	16	8		7		7			16	8		6	6	7			100	100		85.7143		100
	15			8		10			15			8	8	10			100			100		100
	17			4		12			17			4	7	12			100			100		100
	16			8		9			14			7	6	9			87.5			87.5		100
	15			8		9			15			8	8	8			100			100		88.8889
	13			11		6			12			9	8	6			92.3077			81.8182		100
	18			11		4			19			12		4			100			100		100
	14			11		5			15			11		5			100			100		100
	13			9		6			13			9		5			100			100		83.3333
	11			8		5			11			8		5			100			100		100
	15			7		6			15			6		6			100			85.7143		100
	15			4		8			16			3		6			100			75		75
	13			8		8			13			8		8			100			100		100
	12			14		9			12			13		8			100			92.8571		88.8889
	13			15		5			14			14		5			100			93.3333		100
	14			15		9			14			14		9			100			93.3333		100
	7			13		6			7			13		6			100			100		100
	14			10		6			14			8		6			100			80		100
	12			9		6			12			9		5			100			100		83.3333
	13			9		4			13			9		4			100			100		100
	13			12		6			12			12		4			92.3077			100		66.6667
	12			9		5			12			9		5			100			100		100
	12					4			12					4			100					100
	14					6			14					6			100					100
	11					6			10					6			90.9091					100
						7								7								100
						6								7								100
						7								7								100
						8								8								100
						6								6								100
						6								6								100
						7								7								100
						8								8								100
						6								6								100
						7								6								85.7143
						5								7								100
						7								7								100
						7								7								100
						5								5								100
						6								7								100
						7								7								100
						6								6								100

## Sheet: Fig.5
Figure 5A
P19		P23		P36-P40
WT	KO	WT	KO	WT	KO
30	50	35	50	40	95
60	40	35	50	30	100
50	40	35	50	30	95
55	55		45	35	95
50	30				80
	35
	65
Figure 5B
Frequency	P19							P23							P36-P40
kHz	WT			KO				WT			KO				WT			KO
	Mean	SD	N	Mean	SD	N		Mean	SD	N	Mean	SD	N		Mean	SD	N	Mean	SD	N
3	84	4.1833	5	82.1429	4.8795	7		61.6667	5.7735	3	81.25	2.5	4		73.75	6.29153	4	99	2.23607	5
6	58	5.70088	5	57.8571	10.351	7		43.3333	2.88675	3	53.75	2.5	4		42.5	2.88675	4	88	6.7082	5
12	39	8.94427	5	35.7143	7.31925	7		20	0	3	36.25	2.5	4		18.75	4.78714	4	84	9.61769	5
18	39	8.94427	5	39.2857	9.32227	7		23.3333	2.88675	3	43.75	4.78714	4		23.75	2.5	4	98	2.73861	5
24	44	10.247	5	45	11.1803	7		28.3333	2.88675	3	72.5	14.4338	4		36.25	10.3078	4	98	2.73861	5
30	54	10.8397	5	54.2857	15.1186	7		55	13.2288	3	88.75	7.5	4		58.75	22.5	4	100	0	5
Figure 5E-Left
	KO
	P23	P37-P39
	22.2222	16.6667
	25	15.7895
	50	0
Figure 5E-Right
	WT			KO
	P23	P37-P39		P23	P37-P39
	0	0		38.8889	61.1111
	0	0		15	73.6842
	5.26316	0		16.6667	83.3333

## Sheet: Fig.6
	Figure 6A								Figure 6B
Vm	WT			Vm	KO				Vm	WT			Vm	KO
mV	Mean	SD	N	mV	Mean	SD	N		mV	Mean	SD	N	mV	Mean	SD	N
-81.0047	-0.33456	0.98387	6	-81.004	0.03835	1.20135	6		-80.9993	-0.35252	0.40078	6	-80.9986	-0.24578	0.61661	6
-71.0657	1.29459	3.50565	6	-71.1251	-0.01875	1.23513	6		-71.044	-0.95448	2.43363	6	-71.0625	0.26567	0.45659	6
-61.1296	-0.93603	1.9094	6	-61.2491	1.0138	3.74314	6		-61.0932	-1.7197	0.84475	6	-61.1188	-0.72974	2.15628	6
-51.1675	-8.3664	11.1535	6	-51.3603	-2.07273	4.51432	6		-51.1118	-7.15828	2.25436	6	-51.1699	-2.72304	1.84684	6
-41.0918	-32.9144	29.1581	6	-41.4088	-16.0161	13.2992	6		-41.0379	-28.4949	7.78441	6	-41.1645	-15.8541	5.14435	6
-30.8254	-98.4932	64.062	6	-31.2872	-58.0779	32.9367	6		-30.8469	-78.876	13.7418	6	-31.0685	-51.3871	14.4911	6
-20.547	-169.27	87.7227	6	-21.0572	-119.319	52.7074	6		-20.6628	-130.2	21.0159	6	-20.9632	-94.2686	18.8952	6
-10.4439	-205.233	93.6253	6	-10.9484	-162.651	69.8678	6		-10.7001	-146.931	21.812	6	-10.9722	-115.493	24.57	6
-0.54506	-198.98	92.8967	6	-1.01643	-170.595	78.3854	6		-0.93236	-130.998	20.2847	6	-1.10555	-113.411	31.1886	6
9.16437	-153.479	73.4137	6	8.77163	-148.438	78.4064	6		8.74899	-92.9439	15.0749	6	8.70123	-95.7365	36.4829	6
18.812	-94.3853	51.3222	6	18.485	-116.805	83.929	6		18.4688	-45.777	17.8383	6	18.5104	-66.2524	44.4895	6
28.4517	-31.8731	42.1684	6	28.1663	-84.8515	88.0072	6		28.2535	0.63338	20.8476	6	28.3949	-37.4053	53.9307	6
	Figure 6C									Figure 6D
Time	WT			Vm	KO				Time	WT			Vm	KO
ms	Mean	SD	N	mV	Mean	SD	N		ms	Mean	SD	N	mV	Mean	SD	N
2	-1.95792	3.56326	4	2	0.5633	2.53087	4		2	1.16034	0.37702	4	2	0.6312	0.84184	6
5	1.55041	1.78956	4	5	1.38774	3.72972	4		5	2.92565	0.33273	4	5	0.52266	1.61244	6
10	4.65848	1.81194	4	10	2.1857	1.41216	4		10	5.23062	1.22701	4	10	0.57583	0.59378	6
20	6.98118	2.90025	4	20	4.1982	3.24149	4		20	10.1991	4.32678	4	20	0.88197	0.68711	6
50	10.9432	3.81692	4	50	4.98695	1.65693	4		50	16.0804	4.31166	4	50	1.6969	2.44363	6
100	19.9915	4.21532	4	100	4.73072	3.26105	4		100	39.8638	14.7696	4	100	2.36276	4.36548	6
200	33.2473	8.58032	4	200	8.78585	3.4756	4		200	93.329	35.505	4	200	4.88519	6.5859	6
400	62.6358	18.4529	4	400	3.69277	4.2254	4		400	146.739	51.7424	4	400	8.04383	12.7002	6
600	73.836	6.16317	4	600	6.60758	4.9564	4		600	219.882	56.5053	4	600	9.3556	18.0973	6

## Sheet: Fig.7
Figure 7A
P48-P54
WT	KO	Surgery
50	120	120
50	120	120
40	120	110
40	120	110
45	120	105
45	120	105
40		110
50		110
45		105
		105
Figure7B
Frequency	P48-P54
kHz	WT			KO			Surgery
	Mean	SD	N	Mean	SD	N	Mean	SD	N
3	77.7778	5.65194	9	120	0	6	115.5	5.50252	10
6	42.7778	4.40959	9	120	0	6	102.5	6.77003	10
12	22.7778	2.63523	9	120	0	6	86	4.59468	10
18	34.4444	8.45741	9	120	0	6	92	4.83046	10
24	63.8889	14.313	9	120	0	6	100.5	9.55975	10
Figure 7D											Figure 7E
Wave 1 amplitude	P20										Wave 1 latency	P20
µV	WT			KO			Surgery				ms	WT			KO
	Mean	SD	N	Mean	SD	N	Mean	SD	N			Mean	SD	N	Mean	SD	N
25	0.31283	0.24174	9	0	0	6	0	0	10		25	2.36431	0.06619	9	0	0	6
30	0.50779	0.16682	9	0	0	6	0	0	10		30	2.23644	0.11111	9	0	0	6
35	0.71727	0.15348	9	0	0	6	0	0	10		35	2.13533	0.08055	9	0	0	6
40	0.80019	0.40125	9	0	0	6	0	0	10		40	2.07315	0.11033	9	0	0	6
45	1.0266	0.37036	9	0	0	6	0	0	10		45	1.9955	0.06281	9	0	0	6
50	1.28696	0.39434	9	0	0	6	0	0	10		50	1.93638	0.06253	9	0	0	6
55	1.46785	0.43183	9	0	0	6	0	0	10		55	1.85983	0.0626	9	0	0	6
60	1.68228	0.38192	9	0	0	6	0	0	10		60	1.83191	0.03954	9	0	0	6
65	1.92678	0.35817	9	0	0	6	0	0	10		65	1.78462	0.05825	9	0	0	6
70	2.25351	0.49526	9	0	0	6	0	0	10		70	1.75271	0.04274	9	0	0	6
75	2.45198	0.45467	9	0	0	6	0	0	10		75	1.71852	0.03807	9	0	0	6
80	2.72796	0.66459	9	0	0	6	0	0	10		80	1.69573	0.03284	9	0	0	6
85	2.83992	0.52911	9	0	0	6	0.02362	0.06165	10		85	1.67179	0.02459	9	0	0	6
90	3.12481	0.56275	9	0	0	6	0.17606	0.18693	10		90	1.65356	0.03315	9	0	0	6
95	3.08974	0.63395	9	0	0	6	0.34886	0.20093	10		95	1.63077	0.0344	9	0	0	6
100	3.17181	0.2292	5	0	0	6	0.5642	0.3274	9		100	1.59795	0.01973	5	0	0	6
105	3.0181	0.65475	5	0	0	6	0.72176	0.39632	9		105	1.59795	0.02224	5	0	0	6
110	3.3346	0.45188	5	0	0	6	0.68285	0.37642	9		110	1.55487	0.01863	5	0	0	6
115				0	0	6					115				0	0	6
120				0	0	6					120				0	0	6

## Sheet: Fig.8
Figure 8D				Figure 8E				Figure 8J-top panel				Figure 8J-bottom panel				Figure 8L
P46-P54				P36-P42	P36-P42	P36		P49-P54				P49-P54				P36-P42	P36-P42	P36
WT	KO	Surgery		WT	KO	Surgery		WT	KO	Surgery		WT	KO	Surgery		WT	KO	Surgery
100	21.7391	50		2.57	0.7	2.46		0	100	20		0	71	52		0	2.10559	1.07938
100	34.7826	79.1667		1.5	0.53	2.56		0	94.7368	18.1818		0	117	54		0	4.15156	0
100	25	50		2.14	1.33	3.13		0	89.4737	50		0	110	61		0	1.5087	0.32668
100	0			3.02	0.83	2.43		0	94.7368	25		0	92	66		0	2.66349	0.66665
	0			1.7	0.26	2.72		4.7619	100	0		11	147	19		0	0.99093	0.18438
	0			3.35	0.13	2.2		0	100	33.3333		0	81	29		0	0.60644	3.61412
				2.36	0.68	1.92		0	100	36.3636		0	95	54		0	1.40368	2.19565
				2.02	1.35	1.78		0	100	20		0	111	35		0	0.74892	1.40461
				3.27	0.91	2.46				50				57		0	1.60232	2.31714
				3.01	0.77	2.6				20				24		0	11.0454	0.12598
				1.77	1.18	2.53										0	1.86112	0.84212
				3.17	1.55											0	6.60743	0.2969
				1.67	0											0	5.97129
				1.05	1.79											0	1.23838
				1.29	0.79											0	2.41542
				4.81	0.03											0	5.78344
				7.18	0.21											0	1.61823
				2.78	0.03											0	2.07938
				2.39	0.26											0	4.17778
				2.34	0.33											0	3.08718
				2.35	0.65											0	6.34673
				1.97	0.97											0	1.49613
				2.22	0.14											0	5.82178
				1.58	0.15											0	9.2415
				2.19	0.34											0	13.9161
				5.21	0.09											0
				3.41	0.07											0
				2.3												0
				4.45												0
				3.16												0
																0
																0

## Sheet: Suppl. Fig.2
Supplementary Figure 2B
Wave 1 amplitude	P20							P25-P26							P33-P35
µV	WT			KO				WT			KO				WT			KO
	Mean	SD	N	Mean	SD	N		Mean	SD	N	Mean	SD	N		Mean	SD	N	Mean	SD	N
20	0.09628	0.21529	5					0.13561	0.25202	8					0.30676	0.25048	6
25	0.12496	0.27942	5	0.40698	0.36016	6		0.32404	0.27389	8					0.60096	0.18336	6
30	0.82357	0.49847	5	0.73883	0.41687	6		0.52126	0.38595	8					0.80623	0.18481	6
35	1.05894	0.13622	5	0.90614	0.25921	6		0.84238	0.33808	8					1.10824	0.1542	6
40	1.20384	0.27791	5	1.29852	0.25813	6		1.14029	0.39454	8					1.31359	0.25428	6
45	1.56065	0.19545	5	1.36632	0.30051	6		1.3147	0.44388	8	0.14237	0.28275	9		1.5259	0.17913	6
50	1.68875	0.27987	5	1.68717	0.32181	6		1.68125	0.4125	8	0.40861	0.45665	9		1.50915	0.20878	6
55	2.03914	0.54894	5	2.06185	0.29665	6		1.74446	0.50414	8	0.40395	0.4736	9		1.92271	0.47237	6
60	2.36355	0.29293	5	2.13849	0.28252	6		2.13696	0.49978	8	0.45709	0.52457	9		2.23302	0.28715	6
65	2.4742	0.36053	5	2.30931	0.24906	6		2.54057	0.61698	8	0.52174	0.43051	9		2.53318	0.21505	6
70	3.07505	0.67567	5	2.78235	0.35314	6		2.88376	0.65859	8	0.67775	0.52681	9		2.82165	0.25778	6
75	3.73076	0.77158	5	3.36038	0.41818	6		3.37737	0.90098	8	0.81614	0.56558	9		3.25917	0.26554	6
80	4.125	0.92062	5	3.95768	0.52014	6		3.72904	0.97547	8	1.0285	0.73651	9		3.78825	0.39054	6
85	4.68067	0.73745	5	4.16706	0.5451	6		4.02222	1.30769	8	1.51468	0.85431	9		4.19809	0.578	6	0.13157	0.25247	7
90	5.39049	1.29159	5	4.32914	0.49524	6		4.6218	1.40914	8	2.01499	0.91773	9		4.58531	0.46946	6	0.12964	0.24642	7
95	5.63078	1.28581	5	5.10789	0.56151	6		5.07017	1.47922	8	2.51504	1.04601	9		4.74315	0.49018	6	0.11019	0.20057	7
Supplementary Figure 2C
Wave 1 latency	P20							P25-P26							P33-P35
ms	WT			KO				WT			KO				WT			KO
	Mean	SD	N	Mean	SD	N		Mean	SD	N	Mean	SD	N		Mean	SD	N	Mean	SD	N
20	2.70769	--	1					2.41538	0.05077	2					2.52564	0.17643	4
25	2.62	--	1	2.67994	0.07547	4		2.44364	0.17832	5					2.37063	0.0982	6
30	2.51	0.04741	4	2.60949	0.09154	5		2.37307	0.18243	6					2.30753	0.11311	6
35	2.41026	0.03906	5	2.46765	0.08214	6		2.30648	0.17836	8					2.23077	0.07613	6
40	2.33105	0.04374	5	2.41094	0.06264	6		2.25748	0.154	8					2.16953	0.08847	6
45	2.27077	0.0531	5	2.34973	0.0548	6		2.19487	0.14974	8					2.09915	0.08671	6
50	2.24412	0.05682	5	2.27638	0.03534	6		2.12991	0.13923	8	2.39383	0.09978	4		2.05299	0.09761	6
55	2.16615	0.06583	5	2.22528	0.0406	6		2.10052	0.1198	8	2.36297	0.0604	5		1.99829	0.08616	6
60	2.12513	0.03655	5	2.21197	0.04431	6		2.03846	0.11523	8	2.26036	0.0585	5		1.97265	0.07184	6
65	2.09641	0.03879	5	2.17436	0.03493	6		2.02564	0.09989	8	2.2849	0.08548	7		1.95726	0.07408	6
70	2.10256	0.05179	5	2.14872	0.02316	6		1.98864	0.09464	8	2.23312	0.0579	7		1.9265	0.05889	6
75	2.01026	0.04038	5	2.11795	0.03932	6		1.95128	0.08853	8	2.19247	0.04403	7		1.88376	0.05296	6
80	2.02051	0.047	5	2.08889	0.02877	6		1.92308	0.09108	8	2.15345	0.06121	7		1.87179	0.05379	6
85	1.97507	0.02299	5	2.06838	0.01059	6		1.90415	0.08892	8	2.17949	0.08789	8		1.84786	0.04175	6	2.1956	0.17763	2
90	1.95431	0.03278	5	2.05812	0.02398	6		1.86989	0.10138	8	2.15495	0.10624	9		1.83077	0.06042	6	2.18824	0.0258	2
95	1.89282	0.03839	5	2.02222	0.03458	6		1.85679	0.09686	8	2.09345	0.08433	9		1.81538	0.0591	6	2.09	0.02828	2

## Sheet: Suppl. Fig.3
P25
WT	KO
246.175	16.7221
180.582	51.9597
208.683	158.348
194.041	146.71
285.212	31.5794
326.055	99.589
274.312	25.1717

[truncated: 4 more sheets: Suppl. Fig.4, Suppl. Fig.7, Suppl. Fig.9, Suppl. Fig.10]
